# Supplementary material for: Gender differences in white matter pathology and mitochondrial dysfunction in Alzheimer’s disease with cerebrovascular disease
Source: Mol Brain. 2016 Mar 17;9:27. doi: 10.1186/s13041-016-0205-7 (PMC4794845; doi:10.1186/s13041-016-0205-7)
Supplement: Additional file 4: — Dataset containing the total number of temporal lobe proteins that passed the FDR correction applied to the calculated G-test p-values. (XLS 140 kb) [file 13041_2016_205_MOESM4_ESM.xls]

## Sheet: SD1
Accession	Name	GS	Peptides (99%)	116:114 Ratio	SD	iTRAQ P-Value	117:114 Ratio	SD	iTRAQ P-Value	G-Value 116:114	G-Test P-value 116:114	G-Value 117:114	G-Test P-value 117:114	Gender Ratio	Gender Difference
P14136	Glial fibrillary acidic protein	GFAP	868	1.00925	0	<0.001	1.08993	0.101525	<0.001	9.69132	0.00185141	115.187	7.16101e-27	0.925979	0.080678
P04406	Glyceraldehyde-3-phosphate dehydrogenase	GAPDH	1073	1.64775	0.128683	0.00793695	1.39104	0.328698	0.0837896	79.1273	5.82334e-19	27.1787	1.8549e-07	1.18454	0.256709
P11137	Microtubule-associated protein 2	MAP2	86	0.472572	0.0738841	0.702404	0.443953	0.0939713	<0.001	23.1056	1.53347e-06	15.7523	7.21983e-05	1.06446	0.0286184
P46821	Microtubule-associated protein 1B	MAP1B	145	0.71517	0.0625596	0.0382002	0.79443	0.124728	0.112203	44.5172	2.52126e-11	10.9222	0.000950196	0.900231	0.0792593
P17600	Synapsin-1	SYN1	229	0.851225	0.0591838	0.401912	0.619986	0.291399	0.0204839	12.067	0.000513215	55.3067	1.03115e-13	1.37297	0.231238
P06733	Alpha-enolase	ENO1	586	1.12353	0.104991	0.754427	1.11446	0.0599935	0.564942	12.9087	0.000327055	7.59754	0.0058448	1.00813	0.009064
P02768	Serum albumin	ALB	269	1.64206	0.116696	<0.001	1.90595	0.32746	<0.001	13.35	0.000258421	17.1126	3.52269e-05	0.861544	0.26389
P04075	Fructose-bisphosphate aldolase A	ALDOA	465	0.910052	0.0481434	0.510724	0.685689	0.282955	0.0566041	6.17681	0.0129436	11.1531	0.000838911	1.32721	0.224363
P80723	Brain acid soluble protein 1	BASP1	57	0.481855	0.160983	0.0207246	1.01311	0.659894	0.577011	11.4741	0.000705729	33.6721	6.52295e-09	0.475618	0.531258
Q01082	Spectrin beta chain, brain 1	SPTBN1	145	1.62533	0.0714368	<0.001	2.52551	1.12283	<0.001	10.8815	0.000971304	51.3276	7.81683e-13	0.643566	0.90018
P78559	Microtubule-associated protein 1A	MAP1A	109	0.835516	0.0550486	0.33586	0.733477	0.125754	0.0647438	21.1118	4.33258e-06	31.8408	1.6734e-08	1.13912	0.102039
P60174	Triosephosphate isomerase	TPI1	538	0.905167	0.141644	0.891974	0.780053	0.186795	0.695837	45.9564	1.20914e-11	43.1846	4.981e-11	1.16039	0.125115
P08670	Vimentin	VIM	364	0.884797	0.0311329	0.673708	2.10487	1.52492	<0.001	10.8081	0.00101058	7.78033	0.00528181	0.420357	1.22007
Q9BY11	Protein kinase C and casein kinase substrate in neurons protein 1	PACSIN1	134	0.569327	0.0389381	<0.001	0.725599	0.197837	0.0134244	20.5806	5.71724e-06	8.39852	0.00375527	0.784631	0.156272
P14618	Pyruvate kinase isozymes M1/M2	PKM2	339	1.25155	0.0350579	0.421587	1.38527	0.171867	0.245724	6.18842	0.0128589	18.4678	1.728e-05	0.903467	0.133724
P30086	Phosphatidylethanolamine-binding protein 1	PEBP1	208	0.777535	0.0149683	0.247932	1.34437	0.711041	0.0603705	9.87006	0.0016799	6.9455	0.00840305	0.578362	0.566839
P00558	Phosphoglycerate kinase 1	PGK1	345	1.19117	0.114383	0.208399	0.908549	0.365393	0.460655	11.406	0.000732076	12.9761	0.000315496	1.31107	0.282622
P10809	60 kDa heat shock protein, mitochondrial	HSPD1	288	0.675071	0.0662956	0.159709	0.831975	0.193537	0.431232	13.272	0.000269402	29.5203	5.53328e-08	0.811408	0.156904
P12277	Creatine kinase B-type	CKB	326	1.01594	0.0379791	0.754596	0.912739	0.134164	0.636444	7.84752	0.00508904	16.0351	6.21795e-05	1.11307	0.103201
P40926	Malate dehydrogenase, mitochondrial	MDH2	430	0.5778	0.0625885	0.0728179	0.892163	0.393063	0.551724	55.4567	9.55414e-14	8.43579	0.00367907	0.64764	0.314363
Q16352	Alpha-internexin	INA	5188	1.32186	0.178238	0.0645457	1.90714	0.723546	<0.001	27.6992	1.41724e-07	22.9583	1.65552e-06	0.69311	0.585282
Q01484	Ankyrin-2	ANK2	58	0.826514	0.16116	0.544105	0.894821	0.19018	0.423875	10.9065	0.00095828	17.0805	3.58291e-05	0.923664	0.068307
P09936	Ubiquitin carboxyl-terminal hydrolase isozyme L1	UCHL1	480	0.672403	0.196439	0.365729	0.861479	0.361546	0.579612	13.4724	0.000242103	12.5948	0.000386815	0.780521	0.189076
P69905	Hemoglobin subunit alpha	HBA1	496	1.29929	0.0660385	0.344047	0.89095	0.510557	0.739703	45.3296	1.6651e-11	6.73769	0.00943967	1.45832	0.40834
Q16143	Beta-synuclein	SNCB	162	0.5876	0.0760199	0.133425	0.416952	0.219751	0.00545694	20.7523	5.22694e-06	11.4855	0.000701419	1.40927	0.170648
P55072	Transitional endoplasmic reticulum ATPase	VCP	89	1.08007	0.109499	0.579248	0.647827	0.53157	0.00946633	6.0699	0.0137505	10.5316	0.00117352	1.66723	0.432248
P25705	ATP synthase subunit alpha, mitochondrial	ATP5A1	154	1.27524	0.0535677	0.151472	1.3613	0.138397	0.0205837	69.6436	7.10501e-17	26.6327	2.46046e-07	0.936781	0.0860597
P06576	ATP synthase subunit beta, mitochondrial	ATP5B	281	0.82981	0.0386312	0.485289	1.2083	0.472413	0.0915435	19.4999	1.00605e-05	12.0713	0.000512031	0.686758	0.378491
Q9UPA5	Protein bassoon	BSN	58	0.6019	0.111682	0.0521117	0.616208	0.0364139	0.0384871	14.6833	0.000127169	11.9533	0.000545502	0.97678	0.0143081
P16949	Stathmin	STMN1	104	0.792291	0.0832932	0.429061	0.446656	0.426423	0.240596	47.0123	7.0543e-12	134.768	3.71022e-31	1.77383	0.345635
P23528	Cofilin-1	CFL1	186	0.727822	0.0870859	0.329711	0.720655	0.0801161	0.297929	53.7207	2.3111e-13	7.24913	0.00709353	1.00995	0.00716762
Q05193	Dynamin-1	DNM1	51	1.02862	0.0431192	0.931492	0.964351	0.0879066	0.93845	6.8375	0.00892638	8.18236	0.00422996	1.06665	0.0642733
Q16181	Septin-7	SEPT7	84	0.850782	0.125687	0.579176	0.866242	0.0944249	0.573893	16.4661	4.95268e-05	7.39727	0.00653231	0.982153	0.0154596
Q99798	Aconitate hydratase, mitochondrial	ACO2	221	0.731777	0.0372625	0.278785	0.965235	0.292838	0.549996	11.7286	0.000615468	10.1846	0.00141616	0.758134	0.233457
P67936	Tropomyosin alpha-4 chain	TPM4	76	0.649769	0.0476519	0.173029	0.991697	0.421808	0.758644	73.3351	1.09405e-17	7.48732	0.00621349	0.655209	0.341928
Q09666	Neuroblast differentiation-associated protein AHNAK	AHNAK	56	1.38069	0.139568	0.127835	1.64991	0.333382	0.0133999	8.4217	0.00370769	12.4771	0.000411974	0.836826	0.269223
Q96JE9	Microtubule-associated protein 6	MAP6	56	0.681018	0.0617927	0.0651877	0.775168	0.138783	0.395858	19.1533	1.20632e-05	12.9483	0.000320204	0.878542	0.0941501
P08107	Heat shock 70 kDa protein 1A/1B	HSPA1A	150	1.3167	0.262697	0.324383	1.14446	0.261075	0.661163	33.2098	8.27307e-09	7.36555	0.00664854	1.1505	0.172244
Q12860	Contactin-1	CNTN1	60	0.673335	0.0689386	0.134966	1.09133	0.516958	0.424976	13.6059	0.00022548	7.0185	0.00806718	0.616988	0.417992
P12532	Creatine kinase U-type, mitochondrial	CKMT1A	147	0.591678	0.0143316	0.00329264	0.595244	0.00942853	0.00199285	12.8579	0.000336059	13.7849	0.000204975	0.994009	0.00356611
P12036	Neurofilament heavy polypeptide	NEFH	69	1.60121	0.0882557	0.00269786	2.72198	1.40216	<0.001	7.48146	0.00623375	69.8503	6.39817e-17	0.588254	1.12076
P00441	Superoxide dismutase [Cu-Zn]	SOD1	192	1.89509	0.267835	0.0736993	2.41052	0.728694	0.00706543	46.154	1.09312e-11	60.537	7.22085e-15	0.786176	0.515426
P02511	Alpha-crystallin B chain	CRYAB	70	2.00892	0.0901004	0.0017987	1.36214	0.799315	0.126311	17.863	2.37397e-05	6.79799	0.00912603	1.47483	0.646779
P49418	Amphiphysin	AMPH	53	0.762487	0.0608318	0.268807	0.879797	0.150677	0.583663	11.2292	0.000805189	12.8312	0.000340888	0.866663	0.117309
P17174	Aspartate aminotransferase, cytoplasmic	GOT1	154	1.19908	0.124863	0.748764	1.24232	0.11237	0.65028	23.5918	1.19094e-06	9.19732	0.0024237	0.9652	0.0432323
Q00610	Clathrin heavy chain 1	CLTC	47	0.879122	0.0161934	0.289505	0.282052	0.73163	<0.001	10.309	0.00132385	37.1186	1.11161e-09	3.11688	0.59707
P11021	78 kDa glucose-regulated protein	HSPA5	75	0.630086	0.0443838	0.0510828	0.878826	0.315138	0.573444	34.6391	3.96864e-09	6.10459	0.0134831	0.716964	0.248739
P07900	Heat shock protein HSP 90-alpha	HSP90AA1	56	1.15543	0.026719	0.446242	1.13428	0.0338815	0.628886	17.0934	3.55858e-05	12.5489	0.000396432	1.01865	0.0211527
P21796	Voltage-dependent anion-selective channel protein 1	VDAC1	147	0.912011	0	0.689437	0.656527	0.318694	0.0640329	33.5141	7.07504e-09	60.3251	8.04143e-15	1.38914	0.255483
Q99497	Protein DJ-1	PARK7	129	0.769669	0.0619768	0.0657755	1.19492	0.520858	0.46436	37.3187	1.00319e-09	22.8189	1.78005e-06	0.64412	0.425247
P30101	Protein disulfide-isomerase A3	PDIA3	69	0.766406	0.0435877	0.266231	0.929071	0.199957	0.824211	9.07002	0.00259835	6.3522	0.0117236	0.824916	0.162665
P09543	2',3'-cyclic-nucleotide 3'-phosphodiesterase	CNP	36	5.22508	1.0401	<0.001	3.64694	2.08307	<0.001	31.1748	2.35811e-08	8.66827	0.00323799	1.43273	1.57814
P15104	Glutamine synthetase	GLUL	77	0.501426	0.0878051	0.00160772	1.10666	0.741321	0.219134	66.6271	3.28053e-16	10.8144	0.00100712	0.453101	0.605229
P61604	10 kDa heat shock protein, mitochondrial	HSPE1	124	0.662152	0.053159	0.276489	0.960993	0.366471	0.703648	144.452	2.83024e-33	64.2924	1.07257e-15	0.689029	0.29884
P63104	14-3-3 protein zeta/delta	YWHAZ	116	0.944337	0.105637	0.59511	0.730559	0.277161	0.230227	43.2558	4.80317e-11	11.1251	0.00085169	1.29262	0.213779
P30044	Peroxiredoxin-5, mitochondrial	PRDX5	160	0.592161	0.0664376	0.0668623	0.592762	0.0903895	0.0478274	11.2645	0.000790048	6.22875	0.0125692	0.998985	0.000601888
Q96GW7	Brevican core protein	BCAN	101	0.46382	0.0576397	0.0249109	1.03182	0.697079	0.719814	16.3714	5.2066e-05	7.4689	0.0062774	0.449515	0.568004
P28838	Cytosol aminopeptidase	LAP3	59	1.38665	0.0905882	0.0661457	1.37279	0.0615211	0.103533	43.2799	4.74437e-11	29.9196	4.50345e-08	1.01009	0.013858
P21281	V-type proton ATPase subunit B, brain isoform	ATP6V1B2	130	0.822343	0.0881397	0.271986	1.40593	0.740558	0.111062	36.3812	1.62264e-09	6.61311	0.0101231	0.584909	0.58359
P35611	Alpha-adducin	ADD1	32	0.957016	0.0750908	0.689774	1.08421	0.198114	0.420912	17.183	3.39461e-05	47.1235	6.66534e-12	0.882685	0.127194
Q99962	Endophilin-A1	SH3GL2	81	0.688089	0.167753	0.29739	0.745486	0.109258	0.344496	63.7575	1.40715e-15	12.8517	0.000337165	0.923007	0.0573974
Q03252	Lamin-B2	LMNB2	19	0.637909	0.0467822	0.0681487	1.19178	0.67977	0.185347	13.5405	0.000233474	7.51763	0.00610979	0.535257	0.553872
Q92598	Heat shock protein 105 kDa	HSPH1	28	1.0062	0.0107335	0.62375	1.00928	0.0100338	0.464876	7.39107	0.00655487	27.1088	1.92322e-07	0.996944	0.00308434
Q99747	Gamma-soluble NSF attachment protein	NAPG	59	0.667108	0.024573	0.0577861	0.788525	0.159844	0.29701	42.1337	8.52419e-11	9.84504	0.0017029	0.846021	0.121416
P38646	Stress-70 protein, mitochondrial	HSPA9	110	0.585066	0.0352391	0.0145031	0.74103	0.195837	0.13936	8.83548	0.0029543	7.9732	0.0047475	0.789531	0.155964
Q9NVA2	Septin-11	SEPT11	27	0.730228	0.0541539	0.304339	0.812657	0.113396	0.412419	11.3649	0.00074844	9.33716	0.00224553	0.898569	0.082429
Q06830	Peroxiredoxin-1	PRDX1	259	1.24571	0.289061	0.84933	1.24884	0.239902	0.616908	31.8862	1.63476e-08	7.38826	0.00656508	0.997489	0.00313612
P00738	Haptoglobin	HP	292	2.55595	0.408759	<0.001	0.903958	2.02347	0.427328	63.9606	1.26932e-15	6.42187	0.0112723	2.82751	1.65199
Q99719	Septin-5	SEPT5	47	0.779896	0.0124983	0.547401	0.642352	0.187475	0.304593	10.5047	0.0011907	12.8505	0.000337382	1.21413	0.137544
Q9UI15	Transgelin-3	TAGLN3	88	0.638011	0.135767	0.141531	0.632506	0.104216	0.0810773	74.4401	6.25067e-18	56.754	4.93894e-14	1.0087	0.00550491
O75947	ATP synthase subunit d, mitochondrial	ATP5H	81	0.601711	0.0427618	0.0100521	0.96467	0.447238	0.567373	78.6123	7.5577e-19	14.1039	0.000172987	0.623748	0.362959
P16152	Carbonyl reductase [NADPH] 1	CBR1	88	2.09216	0.132519	<0.001	0.887484	1.47572	0.576906	64.2345	1.10455e-15	7.613	0.00579489	2.35741	1.20468
P07339	Cathepsin D	CTSD	149	0.610978	0.0704844	0.053639	0.855937	0.303716	0.524848	42.3611	7.58838e-11	27.7394	1.38806e-07	0.713812	0.244959
P06744	Glucose-6-phosphate isomerase	GPI	77	1.11637	0.0997981	0.781524	1.4775	0.466572	0.0826523	17.4117	3.00968e-05	25.1282	5.36433e-07	0.75558	0.36113
Q9NR46	Endophilin-B2	SH3GLB2	56	0.73768	0.219687	0.384617	0.717034	0.0931431	0.312822	7.04376	0.00795418	20.4835	6.01481e-06	1.02879	0.0206463
P38606	V-type proton ATPase catalytic subunit A	ATP6V1A	42	1.50373	0.192311	0.060985	2.00471	0.656337	0.00179594	11.4625	0.000710141	47.3018	6.08566e-12	0.750097	0.500983
Q13885	Tubulin beta-2A chain	TUBB2A	1154	1.01282	0.0375249	0.883007	0.932239	0.136108	0.891021	9.79523	0.00174965	13.4725	0.000242085	1.08644	0.0805831
P34932	Heat shock 70 kDa protein 4	HSPA4	22	1.1242	0.0395565	0.614913	0.819101	0.373694	0.345331	6.73831	0.00943642	24.8008	6.35723e-07	1.37248	0.305099
Q8N3V7	Synaptopodin	SYNPO	35	0.388618	0.123205	<0.001	0.272176	0.1454	<0.001	20.0633	7.49222e-06	19.9499	7.95002e-06	1.42782	0.116442
P62760	Visinin-like protein 1	VSNL1	24	0.517396	0.0297368	0.0218473	0.767559	0.313607	0.341177	120.407	5.15138e-28	57.2631	3.81237e-14	0.67408	0.250163
P32119	Peroxiredoxin-2	PRDX2	124	0.868918	0.0404519	0.269716	1.08107	0.267816	0.657397	37.8532	7.62739e-10	11.5221	0.000687751	0.803757	0.212152
Q9NZR1	Tropomodulin-2	TMOD2	38	0.92342	0.0197606	0.750511	0.981859	0.073823	0.784689	34.2868	4.75601e-09	7.38217	0.00658738	0.940481	0.0584394
Q08209	Serine/threonine-protein phosphatase 2B catalytic subunit alpha isoform	PPP3CA	48	0.658764	0.092562	0.206292	0.66582	0.0467009	0.210622	12.4072	0.000427686	9.67912	0.00186374	0.989401	0.00705673
Q05639	Elongation factor 1-alpha 2	EEF1A2	64	1.19364	0.143555	0.426531	1.55694	0.599528	0.159867	22.738	1.85657e-06	17.7629	2.50219e-05	0.766658	0.363299
Q92752	Tenascin-R	TNR	55	0.814452	0.0299839	0.415079	0.675864	0.196341	0.1363	10.9292	0.000946609	12.016	0.000527466	1.20505	0.138589
P62873	Guanine nucleotide-binding protein G(I)/G(S)/G(T) subunit beta-1	GNB1	184	1.17298	0.158836	0.494411	1.06086	0.146326	0.643202	12.9765	0.000315423	9.12306	0.00252408	1.10569	0.112117
Q02952	A-kinase anchor protein 12	AKAP12	17	0.923872	0.0991548	0.870136	0.798422	0.166325	0.390051	10.9239	0.000949298	16.7918	4.1714e-05	1.15712	0.12545
O43175	D-3-phosphoglycerate dehydrogenase	PHGDH	43	2.4546	0.514674	<0.001	2.6376	0.675383	<0.001	21.203	4.13118e-06	36.266	1.72138e-09	0.930619	0.183
P61981	14-3-3 protein gamma	YWHAG	97	0.758988	0.0307952	0.263568	0.909224	0.184063	0.657839	15.3704	8.83624e-05	8.29718	0.00397066	0.834765	0.150235
P46459	Vesicle-fusing ATPase	NSF	1081	1.65992	0.0406848	0.0187582	2.08391	0.525289	<0.001	17.8685	2.36707e-05	46.1264	1.10866e-11	0.796541	0.42399
P13591	Neural cell adhesion molecule 1	NCAM1	14	1.31228	0.157018	0.219529	1.55537	0.394952	0.0349558	14.4157	0.000146579	14.2651	0.000158785	0.843708	0.243091
P24752	Acetyl-CoA acetyltransferase, mitochondrial	ACAT1	48	0.79226	0.029617	0.323451	0.79542	0.0518003	0.216767	16.7385	4.29015e-05	8.33707	0.00388443	0.996027	0.00315982
Q08495	Dematin	EPB49	28	0.731656	0.0336851	0.189886	0.613265	0.16523	0.0276875	20.1079	7.31937e-06	27.4405	1.62005e-07	1.19305	0.118391
P10909	Clusterin	CLU	54	1.48797	0.0942498	0.15608	1.71261	0.332098	0.0382256	35.1155	3.10718e-09	27.529	1.54758e-07	0.868833	0.224637
P20674	Cytochrome c oxidase subunit 5A, mitochondrial	COX5A	80	0.559805	0.00888895	0.0197012	0.852841	0.360307	0.412771	37.4765	9.25233e-10	9.33847	0.00224393	0.656401	0.293036
P14927	Cytochrome b-c1 complex subunit 7	UQCRB	118	0.532946	0.0056853	0.0159398	0.882662	0.431232	0.51616	51.2495	8.13405e-13	6.79611	0.00913566	0.603794	0.349716
P02647	Apolipoprotein A-I	APOA1	28	1.30772	0.235116	0.300949	1.24777	0.191017	0.498309	7.98212	0.00472417	7.35063	0.00670393	1.04805	0.0599557
P07237	Protein disulfide-isomerase	P4HB	18	0.744768	0.145045	0.130586	0.772288	0.129533	0.139368	22.6089	1.98563e-06	11.9993	0.000532191	0.964366	0.0275197
Q6PUV4	Complexin-2	CPLX2	49	0.518701	0.0893219	0.0521794	0.777656	0.326295	0.385147	32.1765	1.40783e-08	16.6063	4.59991e-05	0.667005	0.258956
P05091	Aldehyde dehydrogenase, mitochondrial	ALDH2	70	0.636958	0.0175981	0.0397805	0.777666	0.173839	0.212779	23.0709	1.56134e-06	10.422	0.00124522	0.819064	0.140708
P09497	Clathrin light chain B	CLTB	25	0.788406	0.0947533	0.382607	0.99417	0.253747	0.865381	6.38577	0.0115039	7.29546	0.00691291	0.793029	0.205764
Q13153	Serine/threonine-protein kinase PAK 1	PAK1	31	0.785365	0.0411025	0.400572	0.663192	0.165546	0.160034	6.35721	0.0116905	11.5364	0.000682473	1.18422	0.122173
P09471	Guanine nucleotide-binding protein G(o) subunit alpha	GNAO1	41	3.61339	2.75356	<0.001	3.92813	3.07257	<0.001	39.1407	3.94347e-10	32.7402	1.05334e-08	0.919877	0.314735
P54652	Heat shock-related 70 kDa protein 2	HSPA2	138	2.86981	0.33093	0.00437864	1.86774	1.2338	0.0448934	22.039	2.67169e-06	15.0241	0.000106149	1.53651	1.00207
Q15435	Protein phosphatase 1 regulatory subunit 7	PPP1R7	32	0.68178	0.170296	0.1314	0.631709	0.166589	0.164354	13.299	0.000265547	10.8068	0.00101126	1.07926	0.0500708
P25713	Metallothionein-3	MT3	60	1.41729	0.105106	0.411236	0.615178	0.987035	0.151219	44.4213	2.64788e-11	20.2218	6.89632e-06	2.30387	0.802113
P35612	Beta-adducin	ADD2	17	0.8082	0.170695	0.39083	0.920394	0.163379	0.700359	17.183	3.39461e-05	47.1235	6.66534e-12	0.878102	0.112195
P09622	Dihydrolipoyl dehydrogenase, mitochondrial	DLD	30	0.731201	0.0117179	0.154202	0.721534	0.0922078	0.198978	14.9748	0.000108958	17.341	3.12372e-05	1.0134	0.00966684
P49773	Histidine triad nucleotide-binding protein 1	HINT1	89	0.750091	0.0418157	0.421048	0.839956	0.115557	0.754356	51.2221	8.24851e-13	9.73737	0.00180559	0.893012	0.0898651
P35232	Prohibitin	PHB	43	0.756181	0.100319	0.315493	0.546243	0.277386	0.0288229	11.5305	0.000684637	53.9118	2.09696e-13	1.38433	0.209937
P31930	Cytochrome b-c1 complex subunit 1, mitochondrial	UQCRC1	34	0.979023	0.0287611	0.767961	1.0226	0.0744982	0.893827	12.6063	0.000384458	9.82191	0.00172445	0.957385	0.0435781
P55786	Puromycin-sensitive aminopeptidase	NPEPPS	20	0.83187	0.0805641	0.320121	0.904445	0.100396	0.639512	8.71445	0.00315698	15.3953	8.72048e-05	0.919757	0.0725757
P22695	Cytochrome b-c1 complex subunit 2, mitochondrial	UQCRC2	31	1.10374	0.0412615	0.576629	1.17093	0.108788	0.494501	18.8965	1.38004e-05	9.34968	0.00223024	0.942622	0.0671853
P51991	Heterogeneous nuclear ribonucleoprotein A3	HNRNPA3	13	0.512861	0.0775497	0.0447958	0.5891	0.118969	0.0716094	67.1875	2.4688e-16	37.3795	9.72408e-10	0.870584	0.0762387
O15240	Neurosecretory protein VGF	VGF	20	0.420479	0.067173	0.0113748	0.362431	0.0883009	0.00986484	55.6851	8.50612e-14	63.906	1.305e-15	1.16016	0.0580483
P30041	Peroxiredoxin-6	PRDX6	34	0.887455	0.0280492	0.705754	1.25301	0.45526	0.249521	20.0639	7.48953e-06	32.3032	1.31896e-08	0.708258	0.365556
P22061	Protein-L-isoaspartate(D-aspartate) O-methyltransferase	PCMT1	70	0.992887	0.120254	0.76342	1.08357	0.186062	0.878406	32.7826	1.03065e-08	66.7187	3.13156e-16	0.916313	0.0906803
P09429	High mobility group protein B1	HMGB1	16	1.25583	0.0540636	0.188436	0.946742	0.380415	0.722132	6.80922	0.00906886	6.5207	0.0106626	1.32648	0.309088
P07954	Fumarate hydratase, mitochondrial	FH	1055	1.11047	0.0383553	0.649902	1.01507	0.147034	0.874609	19.0847	1.25044e-05	6.23776	0.0125055	1.09399	0.0954061
P49419	Alpha-aminoadipic semialdehyde dehydrogenase	ALDH7A1	31	1.1819	0.0739805	0.278261	1.76114	0.716424	0.00642569	17.685	2.60679e-05	11.7411	0.000611352	0.671101	0.579239
P31146	Coronin-1A	CORO1A	17	0.785712	0.0889041	0.258891	0.705075	0.102821	0.202542	8.2919	0.00398223	11.7583	0.00060572	1.11437	0.0806379
Q9BQI5	SH3-containing GRB2-like protein 3-interacting protein 1	SGIP1	20	0.587136	0.0712156	0.04549	0.636308	0.162569	0.164624	25.3099	4.88207e-07	26.7877	2.27081e-07	0.922723	0.0491721
P68366	Tubulin alpha-4A chain	TUBA4A	554	1.6869	0.498418	0.255977	1.64297	0.482992	0.376625	6.1681	0.0130074	16.5078	4.84515e-05	1.02674	0.0439347
P52565	Rho GDP-dissociation inhibitor 1	ARHGDIA	12	0.871062	0.0160449	0.50394	0.629118	0.296618	0.0510791	21.2267	4.08037e-06	26.9826	2.05291e-07	1.38458	0.241944
P00918	Carbonic anhydrase 2	CA2	32	1.58574	0.0629523	0.0144075	1.4833	0.155349	0.0213735	6.27823	0.012223	22.3936	2.22119e-06	1.06906	0.102435
Q9BW30	Tubulin polymerization-promoting protein family member 3	TPPP3	34	2.29154	0.225564	0.00360773	2.03482	0.337262	0.0137978	7.78949	0.00525511	6.25792	0.0123639	1.12616	0.256723
P01009	Alpha-1-antitrypsin	SERPINA1	20	1.34871	0.154324	0.205068	0.630592	0.881145	0.0844148	13.8358	0.000199497	10.7735	0.00102965	2.13879	0.718114
P09496	Clathrin light chain A	CLTA	25	0.764652	0.0563751	0.32901	0.970238	0.254478	0.911702	8.3991	0.00375408	16.3439	5.2826e-05	0.788108	0.205586
P05413	Fatty acid-binding protein, heart	FABP3	51	0.96028	0.0836045	0.935876	0.6534	0.377894	0.0890892	10.6895	0.00107745	11.235	0.000802705	1.46967	0.30688
P30038	Delta-1-pyrroline-5-carboxylate dehydrogenase, mitochondrial	ALDH4A1	25	0.997673	0.0467342	0.887275	0.946556	0.0693857	0.736593	8.92879	0.0028071	6.19292	0.0128263	1.054	0.0511165
P30084	Enoyl-CoA hydratase, mitochondrial	ECHS1	33	0.827519	0.0457148	0.653587	0.858764	0.0646181	0.75345	14.131	0.000170513	11.2987	0.000775612	0.963617	0.0312446
Q14204	Cytoplasmic dynein 1 heavy chain 1	DYNC1H1	10	2.68249	0.890046	0.00575866	3.26143	1.27014	0.00157457	6.55353	0.0104676	18.2323	1.95537e-05	0.822489	0.57894
Q9UHG2	ProSAAS	PCSK1N	51	0.765085	0.0638681	0.42025	0.984887	0.269857	0.811938	85.195	2.70344e-20	89.0535	3.8427e-21	0.776825	0.219802
P27816	Microtubule-associated protein 4	MAP4	10	0.833723	0.0693863	0.505968	0.737659	0.185859	0.323286	7.46061	0.00630638	9.20326	0.00241584	1.13023	0.0960642
P04792	Heat shock protein beta-1	HSPB1	58	1.59198	0.102463	0.0257971	2.37056	0.984991	<0.001	6.88205	0.00870657	79.0062	6.19164e-19	0.671563	0.778577
O60641	Clathrin coat assembly protein AP180	SNAP91	21	0.669863	0.2779	0.247591	0.679061	0.276305	0.256202	57.2543	3.82945e-14	28.4736	9.49826e-08	0.986454	0.00919832
P14866	Heterogeneous nuclear ribonucleoprotein L	HNRNPL	20	0.792613	0.118086	0.39642	0.780559	0.139825	0.20907	29.0387	7.0945e-08	27.8894	1.28449e-07	1.01544	0.0120535
P30040	Endoplasmic reticulum resident protein 29	ERP29	24	0.742078	0.151336	0.292049	0.932096	0.234379	0.702663	18.753	1.48791e-05	10.9466	0.000937766	0.796138	0.190019
Q01469	Fatty acid-binding protein, epidermal	FABP5	20	1.55479	0.128652	0.101534	1.75455	0.301002	0.0411846	7.43352	0.006402	23.9475	9.89994e-07	0.886145	0.199765
O75390	Citrate synthase, mitochondrial	CS	508	0.969939	0.0224297	0.888407	1.22556	0.318664	0.335164	6.99598	0.0081693	9.35704	0.00222131	0.791425	0.255621
P02671	Fibrinogen alpha chain	FGA	8	2.22413	0.400872	0.0426136	2.12403	0.401982	0.0298992	56.3741	5.9913e-14	53.2816	2.89007e-13	1.04713	0.100102
P41222	Prostaglandin-H2 D-isomerase	PTGDS	58	1.38873	0.181663	0.290051	1.54136	0.234419	0.167659	24.5117	7.38606e-07	14.2827	0.000157306	0.900981	0.152624
Q16718	NADH dehydrogenase [ubiquinone] 1 alpha subcomplex subunit 5	NDUFA5	50	0.548827	0.0664479	0.0346066	0.752285	0.25219	0.272969	119.05	1.02115e-27	52.4405	4.43494e-13	0.729546	0.203458
Q00688	Peptidyl-prolyl cis-trans isomerase FKBP3	FKBP3	6	0.927415	0.060237	0.583035	0.871586	0.160133	0.480653	10.5012	0.00119297	9.4809	0.00207622	1.06405	0.0558287
P48047	ATP synthase subunit O, mitochondrial	ATP5O	30	1.70798	0.0994087	0.0272738	0.971536	0.904829	0.691251	10.8435	0.000991446	9.82745	0.00171926	1.75802	0.736444
Q7Z2K8	G protein-regulated inducer of neurite outgrowth 1	GPRIN1	4	0.90799	0.0658603	0.684356	0.798857	0.254467	0.576335	9.0392	0.00264251	9.34427	0.00223684	1.13661	0.109133
P51970	NADH dehydrogenase [ubiquinone] 1 alpha subcomplex subunit 8	NDUFA8	30	0.493883	0.0520268	0.00526007	0.70202	0.26943	0.16415	43.3855	4.49518e-11	11.8212	0.000585601	0.703517	0.208137
Q7Z3B1	Neuronal growth regulator 1	NEGR1	48	0.750009	0.0396768	0.521722	1.01157	0.331115	0.789024	6.44513	0.0111257	14.0975	0.000173572	0.741434	0.261557
Q9H4G0	Band 4.1-like protein 1	EPB41L1	18	1.3803	0.132544	0.259102	1.47083	0.210368	0.189009	23.5547	1.21411e-06	41.015	1.51066e-10	0.938449	0.0905313
Q99963	Endophilin-A3	SH3GL3	21	0.679157	0.11119	0.185384	0.803448	0.165327	0.611657	14.6062	0.000132479	41.3795	1.25368e-10	0.845303	0.124291
Q9UJU6	Drebrin-like protein	DBNL	17	0.657245	0.0340459	0.10836	0.743949	0.120562	0.298543	18.4919	1.70624e-05	10.2814	0.00134375	0.883455	0.0867033
Q96C19	EF-hand domain-containing protein D2	EFHD2	16	0.560542	0.0367259	0.056261	0.694548	0.167755	0.162002	25.9564	3.49219e-07	9.62351	0.00192102	0.80706	0.134006
P62258	14-3-3 protein epsilon	YWHAE	59	0.758433	0.100407	0.396114	1.04242	0.355287	0.763848	10.31	0.00132313	20.9676	4.67129e-06	0.727567	0.283991
O00533	Neural cell adhesion molecule L1-like protein	CHL1	492	0.691281	0.123202	0.152217	0.661046	0.0453868	0.0397652	19.8109	8.54915e-06	30.4819	3.36995e-08	1.04574	0.0302355
P60981	Destrin	DSTN	26	0.929387	0.034234	0.762311	0.885011	0.106422	0.811953	8.51895	0.00351466	9.6978	0.00184488	1.05014	0.0443755
P38117	Electron transfer flavoprotein subunit beta	ETFB	18	0.693398	0.218778	0.311308	0.836189	0.221267	0.466397	32.7756	1.03437e-08	12.4043	0.000428357	0.829236	0.142791
O96000	NADH dehydrogenase [ubiquinone] 1 beta subcomplex subunit 10	NDUFB10	23	0.55507	0.0608997	0.0928712	0.562612	0.0453175	0.0951205	26.0549	3.31842e-07	24.7014	6.69355e-07	0.986593	0.00754273
P17987	T-complex protein 1 subunit alpha	TCP1	40	0.912497	0.0362251	0.708725	1.3722	0.578724	0.297925	17.0742	3.5948e-05	11.3918	0.00073768	0.664989	0.459703
O14531	Dihydropyrimidinase-related protein 4	DPYSL4	20	0.994	0.0189781	0.781011	0.955101	0.0507864	0.819295	11.9792	0.000537987	6.47774	0.0109234	1.04073	0.0388995
Q99961	Endophilin-A2	SH3GL1	33	0.710549	0.0562717	0.286843	0.781204	0.1031	0.471459	26.7599	2.30371e-07	35.4263	2.64891e-09	0.909557	0.0706542
O00154	Cytosolic acyl coenzyme A thioester hydrolase	ACOT7	24	1.08992	0.108588	0.712132	0.956331	0.175204	0.738942	10.4497	0.00122673	6.90328	0.00860378	1.13969	0.133593
Q9NQC3	Reticulon-4	RTN4	9	0.593722	0.113182	0.234091	0.479824	0.152685	0.0844434	64.6918	8.75782e-16	57.1339	4.07129e-14	1.23738	0.113898
P06748	Nucleophosmin	NPM1	25	1.04419	0.0295073	0.907447	0.796401	0.33088	0.686712	6.0876	0.0136134	9.61501	0.00192994	1.31114	0.247794
Q15181	Inorganic pyrophosphatase	PPA1	11	0.786236	0.0613997	0.427629	0.734908	0.0859629	0.328661	13.3579	0.000257341	13.1078	0.000294072	1.06984	0.0513288
P53597	Succinyl-CoA ligase [ADP/GDP-forming] subunit alpha, mitochondrial	SUCLG1	38	0.77797	0.0348922	0.277594	0.55483	0.279064	0.0177748	46.0244	1.16789e-11	52.7628	3.76369e-13	1.40218	0.22314
P05067	Amyloid beta A4 protein	APP	87	0.86973	0.157754	0.653125	1.12593	0.426313	0.752003	153.857	2.4891e-35	159.916	1.18052e-36	0.772453	0.256202
P14174	Macrophage migration inhibitory factor	MIF	128	1.03332	0.0824389	0.257136	0.912814	0.154919	0.685024	14.0581	0.000177247	6.78676	0.00918362	1.13201	0.120501
P29966	Myristoylated alanine-rich C-kinase substrate	MARCKS	9	0.917187	0.121927	0.546584	0.495266	0.519296	0.171464	7.84351	0.00510035	17.4129	3.00778e-05	1.85191	0.421921
Q96F85	CB1 cannabinoid receptor-interacting protein 1	CNRIP1	35	0.855355	0.0270347	0.485871	0.637649	0.276485	0.101556	10.9239	0.000949299	8.23184	0.00411617	1.34142	0.217706
Q96GD0	Pyridoxal phosphate phosphatase	PDXP	8	0.929912	0.0513693	0.782506	0.700624	0.281736	0.271076	6.14773	0.0131581	10.1533	0.00144042	1.32726	0.229288
O14810	Complexin-1	CPLX1	20	0.596005	0.118622	0.21991	0.79143	0.261134	0.540757	26.6397	2.45153e-07	7.53236	0.00606004	0.753074	0.195425
P21912	Succinate dehydrogenase [ubiquinone] iron-sulfur subunit, mitochondrial	SDHB	23	0.814363	0.0262775	0.37882	0.625718	0.233228	0.0663261	16.6551	4.4829e-05	35.4817	2.57463e-09	1.30148	0.188644
P31939	Bifunctional purine biosynthesis protein PURH	ATIC	29	1.29865	0.257347	0.434517	1.2121	0.251461	0.546543	13.2468	0.00027304	10.0913	0.00148969	1.0714	0.0865437
Q9GZV7	Hyaluronan and proteoglycan link protein 2	HAPLN2	33	4.21805	0.367714	<0.001	3.24288	1.20247	0.00272955	31.5424	1.95136e-08	30.3108	3.68067e-08	1.30071	0.975171
P60880	Synaptosomal-associated protein 25	SNAP25	16	1.16282	0.166882	0.651831	1.15463	0.102909	0.607583	9.36799	0.00220808	6.74466	0.00940285	1.00709	0.00819
P14854	Cytochrome c oxidase subunit 6B1	COX6B1	36	0.696971	0.04318	0.316985	1.09442	0.491152	0.534879	21.5512	3.44505e-06	24.7121	6.65636e-07	0.636839	0.397452
Q92945	Far upstream element-binding protein 2	KHSRP	16	0.868183	0.0805595	0.42693	0.917374	0.102297	0.538408	15.5719	7.94274e-05	22.6479	1.94573e-06	0.946378	0.0491917
O60861	Growth arrest-specific protein 7	GAS7	10	0.697704	0.0577319	0.263342	0.723237	0.0562973	0.306072	23.5747	1.20159e-06	11.2007	0.000817643	0.964695	0.0255336
Q9UH03	Neuronal-specific septin-3	SEPT3	25	0.722152	0.118467	0.321825	0.593014	0.185801	0.14131	22.2323	2.4158e-06	16.8979	3.94462e-05	1.21777	0.129138
P11177	Pyruvate dehydrogenase E1 component subunit beta, mitochondrial	PDHB	39	0.695736	0.0617133	0.0875497	0.595448	0.124601	0.0455367	19.1326	1.21943e-05	13.6556	0.000219586	1.16842	0.100288
Q9Y6M9	NADH dehydrogenase [ubiquinone] 1 beta subcomplex subunit 9	NDUFB9	33	0.527841	0.0478804	0.0800361	0.657725	0.165518	0.262659	33.0212	9.11598e-09	28.4067	9.83262e-08	0.802525	0.129884
Q9UPY8	Microtubule-associated protein RP/EB family member 3	MAPRE3	20	0.845517	0.047145	0.674705	0.770882	0.0982825	0.329878	8.26437	0.00404306	8.30557	0.00395237	1.09682	0.0746345
Q9Y281	Cofilin-2	CFL2	62	1.16252	0.0248768	0.572393	0.904188	0.318708	0.742177	26.9651	2.07166e-07	13.3982	0.000251863	1.2857	0.258328
Q86YM7	Homer protein homolog 1	HOMER1	13	0.577747	0.130567	0.0780546	0.701652	0.199839	0.290066	10.0616	0.00151396	8.99023	0.00271427	0.82341	0.123905
P47985	Cytochrome b-c1 complex subunit Rieske, mitochondrial	UQCRFS1	32	0.516836	0.114612	0.458774	0.537582	0.0540316	0.255424	7.68709	0.00556172	9.8149	0.00173104	0.961409	0.020746
P31946	14-3-3 protein beta/alpha	YWHAB	92	1.02733	0.08576	0.764831	0.871428	0.194048	0.397066	6.63163	0.0100184	10.3363	0.00130438	1.1789	0.155901
Q15843	NEDD8	NEDD8	18	0.759246	0.0391812	0.514707	0.906539	0.181225	0.697756	7.47428	0.00625865	6.20876	0.012712	0.837521	0.147293
O43236	Septin-4	SEPT4	22	1.20537	0.106522	0.425292	1.15403	0.290454	0.565908	11.1574	0.000836965	11.6651	0.000636832	1.04449	0.0513445
Q9H444	Charged multivesicular body protein 4b	CHMP4B	6	0.783202	0.0474874	0.559203	0.96132	0.221089	0.906197	19.3518	1.08719e-05	7.06155	0.00787558	0.814715	0.178118
P45880	Voltage-dependent anion-selective channel protein 2	VDAC2	56	1.43327	0.15449	0.187183	1.07668	0.437509	0.679451	9.09975	0.00255644	14.1179	0.000171704	1.33119	0.35659
Q13526	Peptidyl-prolyl cis-trans isomerase NIMA-interacting 1	PIN1	28	0.858338	0.0932217	0.735723	0.886375	0.139885	0.81701	26.2947	2.9309e-07	21.7848	3.05006e-06	0.968369	0.0280371
P00915	Carbonic anhydrase 1	CA1	127	1.37318	0.0711319	0.299309	0.894979	0.590947	0.808672	10.023	0.00154594	34.4513	4.37054e-09	1.53432	0.478202
P09211	Glutathione S-transferase P	GSTP1	42	1.57359	0.122891	0.0693286	1.48724	0.130669	0.10509	11.546	0.000678951	13.3158	0.00026318	1.05806	0.0863473
O00217	NADH dehydrogenase [ubiquinone] iron-sulfur protein 8, mitochondrial	NDUFS8	27	0.587392	0.0725478	0.145019	0.686459	0.144097	0.239295	24.0509	9.38211e-07	12.3684	0.000436656	0.855685	0.0990664
Q9BPW8	Protein NipSnap homolog 1	NIPSNAP1	17	1.31283	0.103526	0.35938	0.947873	0.46127	0.733975	6.16512	0.0130293	17.7637	2.50115e-05	1.38503	0.364959
Q8N6N7	Acyl-CoA-binding domain-containing protein 7	ACBD7	23	0.34209	0.0256763	0.0230038	0.545665	0.258828	0.112013	34.0069	5.49178e-09	9.08499	0.00257716	0.626923	0.203575
P23284	Peptidyl-prolyl cis-trans isomerase B	PPIB	7	1.37367	0.153818	0.341551	0.429732	1.16073	0.0690784	7.82416	0.00515525	7.58674	0.00587991	3.19657	0.943936
Q15819	Ubiquitin-conjugating enzyme E2 variant 2	UBE2V2	32	0.920631	0.0222993	0.733967	0.903958	0.0355515	0.702156	31.06	2.5018e-08	8.86558	0.00290598	1.01844	0.0166731
P02042	Hemoglobin subunit delta	HBD	272	1.27918	0.282419	0.496539	0.813735	0.607498	0.501397	6.14703	0.0131633	8.79172	0.00302601	1.57198	0.46544
P30049	ATP synthase subunit delta, mitochondrial	ATP5D	32	0.595225	0.0581576	0.135805	0.97073	0.472127	0.907572	22.0415	2.66814e-06	9.29464	0.00229825	0.613172	0.375505
Q6H8Q1	Actin-binding LIM protein 2	ABLIM2	8	0.56361	0.0262385	0.191362	0.552522	0.0699928	0.153066	23.6532	1.15355e-06	10.6635	0.00109273	1.02007	0.0110879
P08758	Annexin A5	ANXA5	5	1.78602	0.295795	0.0824699	1.96525	0.291484	0.0503936	11.2847	0.000781487	18.0441	2.15852e-05	0.908802	0.179227
Q969P0	Immunoglobulin superfamily member 8	IGSF8	7	2.66011	0.210589	0.0311792	2.78696	0.543441	0.0515163	29.7786	4.84315e-08	89.7347	2.72342e-21	0.954485	0.12685
P30048	Thioredoxin-dependent peroxide reductase, mitochondrial	PRDX3	32	1.04795	0.0504507	0.887868	0.811559	0.3185	0.565472	6.23734	0.0125084	9.97893	0.00158342	1.29128	0.236392
O95336	6-phosphogluconolactonase	PGLS	13	1.11408	0.0461535	0.621483	0.955342	0.19695	0.873137	10.2248	0.00138562	46.2964	1.01649e-11	1.16616	0.158737
P99999	Cytochrome c	CYCS	18	0.76095	0.0732484	0.284825	0.837765	0.105038	0.513843	8.28445	0.0039986	6.71349	0.00956865	0.908309	0.0768157
Q8WXF1	Paraspeckle component 1	PSPC1	14	0.614253	0.067393	0.228086	0.685623	0.0889738	0.267503	23.2541	1.41951e-06	7.48491	0.00622182	0.895905	0.0713702
P02675	Fibrinogen beta chain	FGB	7	2.58219	0.352777	0.019738	2.22776	0.633685	0.0442224	24.215	8.61577e-07	25.2085	5.1455e-07	1.1591	0.354436
P52272	Heterogeneous nuclear ribonucleoprotein M	HNRNPM	11	1.15834	0.252168	0.647645	1.09736	0.178243	0.746927	10.2411	0.00137344	8.92833	0.00280781	1.05556	0.0609701
P27348	14-3-3 protein theta	YWHAQ	29	1.38596	0.544757	0.519704	0.981873	0.503955	0.750871	34.8787	3.50891e-09	8.54126	0.00347186	1.41155	0.404086
Q9H1K1	Iron-sulfur cluster assembly enzyme ISCU, mitochondrial	ISCU	8	0.797808	0.115929	0.370764	0.859193	0.12687	0.52571	39.8931	2.6825e-10	22.8009	1.79679e-06	0.928555	0.0613854
P55209	Nucleosome assembly protein 1-like 1	NAP1L1	9	0.799155	0.18293	0.559205	0.944804	0.209261	0.728428	15.1821	9.76235e-05	8.54768	0.00345963	0.845842	0.14565
P35080	Profilin-2	PFN2	48	1.09672	0.203659	0.537421	0.781082	0.39032	0.688644	8.13393	0.00434445	31.2112	2.31422e-08	1.40411	0.315641
Q16543	Hsp90 co-chaperone Cdc37	CDC37	6	0.912497	0.0362251	0.563498	0.874189	0.101895	0.501232	6.30617	0.0120319	9.91352	0.00164069	1.04382	0.0383083
P27144	Adenylate kinase isoenzyme 4, mitochondrial	AK4	14	0.929949	0.0528889	0.868749	0.686757	0.323551	0.314952	6.66806	0.00981557	20.1417	7.19124e-06	1.35412	0.243192
Q9UK22	F-box only protein 2	FBXO2	22	0.716409	0.129124	0.280401	0.840095	0.156584	0.813035	6.93696	0.00844324	10.3707	0.00128033	0.852771	0.123686
O14979	Heterogeneous nuclear ribonucleoprotein D-like	HNRPDL	9	0.670538	0.0886415	0.411687	0.797686	0.19326	0.619621	16.3366	5.30299e-05	14.9003	0.000113346	0.840605	0.127147
P02649	Apolipoprotein E	APOE	6	2.17911	0.177808	0.02764	1.39834	0.967955	0.279818	106.466	5.82936e-25	38.8941	4.47439e-10	1.55836	0.780774
Q9UQB8	Brain-specific angiogenesis inhibitor 1-associated protein 2	BAIAP2	13	0.954033	0.115961	0.848452	0.682305	0.37465	0.243706	42.9044	5.74801e-11	30.605	3.16282e-08	1.39825	0.271728
O43488	Aflatoxin B1 aldehyde reductase member 2	AKR7A2	10	1.18326	0.153083	0.772857	1.28043	0.195007	0.568862	10.0301	0.00154003	17.2366	3.3002e-05	0.924113	0.0971686
Q9NQR4	Omega-amidase NIT2	NIT2	24	0.819812	0.138778	0.410209	0.882844	0.09481	0.53346	18.6958	1.53321e-05	6.62833	0.0100369	0.928604	0.0630319
P13798	Acylamino-acid-releasing enzyme	APEH	11	0.897632	0.0767968	0.572841	0.823898	0.203157	0.396648	8.86403	0.00290844	12.4099	0.000427053	1.08949	0.0737334
P20336	Ras-related protein Rab-3A	RAB3A	8	0.846066	0.100758	0.833799	1.06134	0.290674	0.831064	13.6329	0.00022226	48.2022	3.84457e-12	0.797169	0.215272
O15083	ERC protein 2	ERC2	5	0.747771	0.187135	0.49318	0.87906	0.181763	0.825852	16.4791	4.91882e-05	9.12111	0.00252676	0.850648	0.131289
P37802	Transgelin-2	TAGLN2	13	1.03878	0.062286	0.822338	1.04796	0.052869	0.708088	74.4401	6.25067e-18	56.754	4.93894e-14	0.991241	0.00917959
Q15942	Zyxin	ZYX	8	0.887331	0.0214927	0.513244	0.871219	0.087998	0.497052	23.6664	1.14565e-06	7.4876	0.00621253	1.01849	0.0161117
P22676	Calretinin	CALB2	7	0.681045	0.223905	0.423855	0.968707	0.403609	0.63195	44.2569	2.87992e-11	9.08053	0.00258345	0.703045	0.287663
Q15493	Regucalcin	RGN	24	1.58583	0.0664772	0.35436	1.84808	0.323149	0.221367	8.24464	0.00408725	26.6874	2.39177e-07	0.858098	0.262246
P63241	Eukaryotic translation initiation factor 5A-1	EIF5A	8	0.892211	0.139492	0.676758	0.847476	0.0998034	0.533053	14.125	0.000171055	10.505	0.00119052	1.05279	0.0447351
O60884	DnaJ homolog subfamily A member 2	DNAJA2	4	0.736903	0.206447	0.639483	0.682703	0.237659	0.544781	9.39102	0.0021805	8.9297	0.0028057	1.07939	0.0542003
P52907	F-actin-capping protein subunit alpha-1	CAPZA1	12	0.973483	0.0459284	0.917346	0.817734	0.318513	0.780722	9.85797	0.00169098	6.79508	0.00914094	1.19046	0.155749
Q8NFZ8	Cell adhesion molecule 4	CADM4	12	1.9073	0.32932	0.0723973	1.75224	0.369912	0.12534	14.7277	0.000124206	10.8066	0.00101137	1.08849	0.155061
P28289	Tropomodulin-1	TMOD1	7	0.913364	0.0613964	0.687202	0.843008	0.148511	0.629789	18.9923	1.31244e-05	26.8604	2.18689e-07	1.08346	0.0703557
O14773	Tripeptidyl-peptidase 1	TPP1	40	0.962929	0.0762587	0.863748	1.25166	0.355937	0.41708	28.3565	1.00906e-07	10.3777	0.00127545	0.769324	0.288727
Q8TF74	WAS/WASL-interacting protein family member 2	WIPF2	9	0.792228	0.0824959	0.45981	0.701816	0.156161	0.364175	7.7304	0.00542987	13.4588	0.00024386	1.12883	0.0904115
P11233	Ras-related protein Ral-A	RALA	10	1.14838	0.0278158	0.781536	0.697371	0.554758	0.599984	8.61433	0.00333528	12.5128	0.000404165	1.64673	0.451009
P61758	Prefoldin subunit 3	VBP1	12	1.0096	0.0325031	0.734878	1.05836	0.0915224	0.573881	9.09523	0.00256277	9.44052	0.00212243	0.953928	0.048761
O43181	NADH dehydrogenase [ubiquinone] iron-sulfur protein 4, mitochondrial	NDUFS4	6	0.678391	0.05154	0.286621	0.82256	0.183216	0.484249	33.8723	5.88502e-09	8.95719	0.00276379	0.824732	0.144169
O15540	Fatty acid-binding protein, brain	FABP7	34	0.955668	0.0439985	0.808263	1.11067	0.195379	0.771693	37.2661	1.03059e-09	26.6047	2.49639e-07	0.860446	0.154998
P55084	Trifunctional enzyme subunit beta, mitochondrial	HADHB	28	1.36055	0.230314	0.502136	1.08443	0.438666	0.705935	54.2367	1.77734e-13	24.8821	6.09465e-07	1.25462	0.276119
P61088	Ubiquitin-conjugating enzyme E2 N	UBE2N	23	0.890043	0.0206754	0.501085	0.633371	0.321797	0.104472	6.4808	0.0109046	24.954	5.87136e-07	1.40525	0.256672
O95202	LETM1 and EF-hand domain-containing protein 1, mitochondrial	LETM1	76	0.419702	0.059447	0.0664533	1.22739	0.994475	0.361254	17.0219	3.69506e-05	12.327	0.000446452	0.341948	0.807685
P08865	40S ribosomal protein SA	RPSA	14	0.855382	0.0285824	0.853244	0.647096	0.264056	0.379596	34.2026	4.96636e-09	21.1172	4.32025e-06	1.32188	0.208286
Q15056	Eukaryotic translation initiation factor 4H	EIF4H	10	0.729759	0.0438462	0.628138	0.68214	0.0714976	0.570774	15.3399	8.9802e-05	19.4483	1.03359e-05	1.06981	0.0476184
P29120	Neuroendocrine convertase 1	PCSK1	62	0.599485	0.0331175	0.198711	0.612854	0.0453056	0.250153	76.4381	2.27222e-18	39.034	4.16478e-10	0.978185	0.0133695
O43678	NADH dehydrogenase [ubiquinone] 1 alpha subcomplex subunit 2	NDUFA2	22	0.615672	0.0604623	0.23659	0.673223	0.0978489	0.296265	23.1338	1.51111e-06	7.3216	0.00681306	0.914515	0.0575502
P02452	Collagen alpha-1(I) chain	COL1A1	11	1.09143	0.353934	0.808461	1.70458	0.880635	0.521944	13.5542	0.000231766	50.8128	1.01609e-12	0.640295	0.613145
P02735	Serum amyloid A protein	SAA1	15	2.1378	0.13966	0.123019	1.10324	1.26709	0.621963	9.21666	0.00239823	46.5048	9.13954e-12	1.93775	1.03456
P24534	Elongation factor 1-beta	EEF1B2	19	0.864676	0.152794	0.594716	0.899551	0.112221	0.617167	48.0547	4.14498e-12	25.9729	3.46235e-07	0.961231	0.0348744
P09651	Heterogeneous nuclear ribonucleoprotein A1	HNRNPA1	8	0.945354	0.074867	0.799963	0.79341	0.208828	0.738674	15.3315	9.01992e-05	34.2406	4.87024e-09	1.19151	0.151943
Q13554	Calcium/calmodulin-dependent protein kinase type II subunit beta	CAMK2B	33	1.13431	0.0239774	0.711265	1.69245	0.748246	0.329048	44.645	2.36205e-11	29.3859	5.93074e-08	0.670217	0.558141
P61601	Neurocalcin-delta	NCALD	11	0.795222	0.137161	0.625341	0.740284	0.236922	0.555677	30.6656	3.06556e-08	31.2019	2.32536e-08	1.07421	0.0549378
O00244	Copper transport protein ATOX1	ATOX1	11	0.822429	0.0904479	0.496327	0.519725	0.373499	0.0994369	28.316	1.03039e-07	30.5158	3.31153e-08	1.58243	0.302704
Q13740	CD166 antigen	ALCAM	5	1.62929	0.507164	0.218768	1.68605	0.561406	0.209074	15.0715	0.000103517	37.5924	8.71848e-10	0.966334	0.056763
Q8WXD9	Caskin-1	CASKIN1	6	0.882278	0.0912881	0.698521	0.740332	0.215736	0.335311	76.8208	1.87193e-18	38.045	6.91333e-10	1.19173	0.141946
P36405	ADP-ribosylation factor-like protein 3	ARL3	11	0.930055	0.103287	0.843946	0.812933	0.190297	0.524359	7.82346	0.00515723	8.58946	0.00338114	1.14407	0.117123
Q3KQU3	MAP7 domain-containing protein 1	MAP7D1	7	0.735384	0.0986607	0.593257	0.453003	0.366088	0.218487	15.8535	6.84387e-05	18.467	1.72873e-05	1.62335	0.282382
P10599	Thioredoxin	TXN	41	0.785606	0.0473178	0.412908	1.07003	0.364295	0.901509	44.0641	3.17793e-11	26.9202	2.12032e-07	0.73419	0.284424
Q14019	Coactosin-like protein	COTL1	7	1.56922	0.338906	0.232154	1.40449	0.227909	0.428313	13.6502	0.00022022	14.0066	0.000182173	1.11729	0.164734
Q9UI09	NADH dehydrogenase [ubiquinone] 1 alpha subcomplex subunit 12	NDUFA12	5	0.829312	0.183383	0.559543	0.662469	0.281542	0.295516	8.54443	0.00346582	7.83908	0.00511286	1.25185	0.166843
Q96FJ2	Dynein light chain 2, cytoplasmic	DYNLL2	8	0.675074	0.177105	0.48514	0.761918	0.156738	0.732175	119.411	8.51093e-28	45.6062	1.44583e-11	0.886019	0.0868443
Q9BPX5	Actin-related protein 2/3 complex subunit 5-like protein	ARPC5L	14	0.944244	0.0502452	0.926004	0.752484	0.306554	0.532122	13.2837	0.000267723	8.20123	0.00418621	1.25484	0.191761
Q8NC96	Adaptin ear-binding coat-associated protein 1	NECAP1	22	0.651738	0.077896	0.18275	0.426244	0.280026	0.0783966	8.6191	0.00332656	19.6233	9.43129e-06	1.52903	0.225494
Q5JTJ3	Uncharacterized protein C1orf31	C1orf31	7	0.629568	0.0323723	0.309227	0.763193	0.179386	0.579412	25.2048	5.15541e-07	7.8103	0.00519492	0.824913	0.133625
P01034	Cystatin-C	CST3	8	1.27318	0.489245	0.512165	0.918898	0.495714	0.833502	7.11827	0.00763025	11.7844	0.00059729	1.38555	0.354284
Q6NV74	Uncharacterized protein C2orf55	C2orf55	4	0.849675	0.078279	0.603378	0.729641	0.180345	0.637214	8.18825	0.00421625	22.9226	1.68656e-06	1.16451	0.120034
P51149	Ras-related protein Rab-7a	RAB7A	3	1.42289	0.343862	0.340408	1.36634	0.309189	0.397361	10.5302	0.00117442	12.9315	0.000323093	1.04139	0.056557
P61970	Nuclear transport factor 2	NUTF2	18	1.39133	0.259607	0.531359	1.05957	0.442552	0.933519	10.1325	0.00145678	8.63511	0.00329746	1.3131	0.331753
Q9BRA2	Thioredoxin domain-containing protein 17	TXNDC17	11	0.832635	0.227479	0.643223	0.895977	0.167595	0.829742	17.5357	2.8196e-05	6.20847	0.0127141	0.929303	0.0633426
Q14CZ8	Hepatocyte cell adhesion molecule	HEPACAM	8	1.40289	0.37151	0.36135	2.21559	1.03973	0.212433	8.66455	0.0032446	55.1967	1.09053e-13	0.633189	0.812701
P50993	Sodium/potassium-transporting ATPase subunit alpha-2	ATP1A2	14	1.81938	0.678613	0.293515	1.89918	0.781564	0.279539	18.601	1.6114e-05	13.319	0.000262725	0.957985	0.0797943
Q8IXJ6	NAD-dependent deacetylase sirtuin-2	SIRT2	1	1.84334	0.190728	0.1737	1.57486	0.389842	0.349417	6.34849	0.0117482	6.61998	0.0100841	1.17048	0.26848
P60201	Myelin proteolipid protein	PLP1	40	12.8134	2.6028	0.00240772	5.87464	8.57857	0.0138578	325.368	9.81068e-73	112.667	2.55209e-26	2.18114	6.93874
P84243	Histone H3.3	H3F3A	7	1.90841	0.444164	0.200476	1.97587	0.560864	0.207678	19.4344	1.04113e-05	23.8853	1.02248e-06	0.96586	0.0674553
Q9GZT3	SRA stem-loop-interacting RNA-binding protein, mitochondrial	SLIRP	5	0.563878	0.0622754	0.259977	0.67392	0.141822	0.40311	14.9914	0.000108005	8.3091	0.0039447	0.836714	0.110042
P30837	Aldehyde dehydrogenase X, mitochondrial	ALDH1B1	2	0.880241	0.0567218	0.57099	0.866634	0.0531854	0.466772	9.65991	0.00188333	8.4737	0.00360318	1.0157	0.0136071
Q9NR45	Sialic acid synthase	NANS	4	0.839456	0.187408	0.601649	0.795006	0.21354	0.513139	10.1386	0.00145195	17.5603	2.78334e-05	1.05591	0.0444508
Q9UD71	Protein phosphatase 1 regulatory subunit 1B	PPP1R1B	2	0.491755	0.0418991	0.282186	0.48885	0.0436055	0.281459	35.2952	2.83334e-09	50.6316	1.11436e-12	1.00594	0.00290463
P02749	Beta-2-glycoprotein 1	APOH	10	1.94867	0.815166	0.392267	1.85939	0.96424	0.359799	14.8516	0.000116309	8.09855	0.00443008	1.04801	0.0892776
P00352	Retinal dehydrogenase 1	ALDH1A1	3	0.953065	0.0531416	0.790873	0.865699	0.157701	0.600349	11.3677	0.000747308	29.6253	5.24174e-08	1.10092	0.0873652
Q13404	Ubiquitin-conjugating enzyme E2 variant 1	UBE2V1	20	1.00054	0.0405963	0.922562	0.909224	0.111945	0.683327	31.06	2.5018e-08	8.86558	0.00290598	1.10043	0.0913177
Q96ID5	Immunoglobulin superfamily member 21	IGSF21	6	0.896312	0.0509759	0.70185	0.87419	0.0463902	0.683477	10.0094	0.00155746	6.20017	0.0127738	1.02531	0.0221219
Q9Y490	Talin-1	TLN1	3	1.27591	0.14415	0.509217	1.19968	0.112886	0.629074	23.7205	1.11388e-06	37.0556	1.14808e-09	1.06354	0.0762254
P09669	Cytochrome c oxidase subunit 6C	COX6C	10	0.901825	0.0502846	0.518066	0.558936	0.421688	0.106658	7.63074	0.00573818	25.6696	4.05163e-07	1.61347	0.34289
P62072	Mitochondrial import inner membrane translocase subunit Tim10	TIMM10	7	0.71408	0.0385362	0.370298	0.899993	0.238395	0.626562	11.0413	0.000891037	6.6083	0.0101505	0.793429	0.185913
Q5T848	Probable G-protein coupled receptor 158	GPR158	1	0.785051	0.177106	0.414756	0.807142	0.115177	0.36385	8.66454	0.00324461	9.07877	0.00258593	0.97263	0.0220915
P61081	NEDD8-conjugating enzyme Ubc12	UBE2M	6	0.906468	0.0861426	0.570429	0.902534	0.0667149	0.562593	9.85347	0.00169512	15.0458	0.000104931	1.00436	0.00393389
P27361	Mitogen-activated protein kinase 3	MAPK3	8	1.20541	0.230184	0.669915	1.18742	0.199689	0.618162	7.55311	0.00599065	17.1391	3.47388e-05	1.01515	0.017985
P40121	Macrophage-capping protein	CAPG	11	1.89893	0.168015	0.13317	2.16534	0.367306	0.0899836	16.8703	4.00222e-05	17.3931	3.03929e-05	0.876962	0.266419
Q9Y277	Voltage-dependent anion-selective channel protein 3	VDAC3	19	1.53936	0.106104	0.40533	1.49718	0.110115	0.432601	28.8921	7.65242e-08	37.5563	8.88105e-10	1.02817	0.0421813
P43487	Ran-specific GTPase-activating protein	RANBP1	6	0.759705	0.18992	0.594797	0.774808	0.192473	0.573695	11.3572	0.000751567	7.32812	0.00678841	0.980507	0.015103
Q9Y5L4	Mitochondrial import inner membrane translocase subunit Tim13	TIMM13	6	0.651266	0.0356074	0.423331	0.643114	0.0686182	0.371402	38.0934	6.74393e-10	12.5053	0.000405794	1.01268	0.0081527
O75964	ATP synthase subunit g, mitochondrial	ATP5L	11	1.44784	0.367781	0.407611	1.14165	0.422345	0.775951	16.5869	4.64716e-05	18.1651	2.02557e-05	1.2682	0.306188
Q9UPP5	Uncharacterized protein KIAA1107	KIAA1107	6	0.787733	0.0401118	0.426952	0.72544	0.111874	0.318876	11.3438	0.000757022	18.7219	1.51239e-05	1.08587	0.0622933
Q9UQ16	Dynamin-3	DNM3	19	0.870116	0.107362	0.794588	1.0875	0.291138	0.814173	6.8375	0.00892638	8.18236	0.00422996	0.800104	0.217388
O95989	Diphosphoinositol polyphosphate phosphohydrolase 1	NUDT3	2	0.955345	0.0319226	0.812768	0.943721	0.0361292	0.875913	6.56896	0.0103772	6.89483	0.00864454	1.01232	0.0116238
Q3ZCW2	Galectin-related protein	LGALSL	8	0.743704	0.0523871	0.524012	0.586612	0.210955	0.336363	7.57061	0.00593276	6.62273	0.0100685	1.26779	0.157092
Q9H2U2	Inorganic pyrophosphatase 2, mitochondrial	PPA2	1	0.886957	0.0814017	0.842929	0.955101	0.0852923	0.933286	13.3579	0.000257341	13.1078	0.000294072	0.928653	0.0681433
Q9UK76	Hematological and neurological expressed 1 protein	HN1	5	0.795615	0.0556642	0.681645	0.809219	0.139069	0.781491	17.0044	3.72937e-05	17.992	2.21839e-05	0.983188	0.0136045
P06703	Protein S100-A6	S100A6	2	1.49472	0.137121	0.43717	1.77165	0.388072	0.330532	27.6939	1.42107e-07	47.9593	4.35165e-12	0.843689	0.27693
O94985	Calsyntenin-1	CLSTN1	3	0.959787	0.0723295	0.818272	0.938847	0.064762	0.859667	25.3651	4.74434e-07	10.5194	0.00118129	1.0223	0.0209403
Q9Y2S6	Coiled-coil domain-containing protein 72	CCDC72	5	1.02893	0.199868	0.72892	0.878096	0.230031	0.72344	44.7208	2.27228e-11	22.0478	2.65949e-06	1.17177	0.150834
P56211	cAMP-regulated phosphoprotein 19	ARPP19	10	0.744267	0.0931458	0.613784	0.806432	0.188686	0.772497	6.11703	0.0133885	18.113	2.08179e-05	0.922914	0.0621649
Q13867	Bleomycin hydrolase	BLMH	2	0.858688	0.050044	0.810773	0.761177	0.158673	0.546892	12.6596	0.000373643	14.6178	0.000131664	1.12811	0.0975114
P78357	Contactin-associated protein 1	CNTNAP1	8	1.86796	0.562269	0.395557	2.65321	1.29542	0.296447	13.4548	0.000244381	38.0285	6.97178e-10	0.704038	0.785251
P12111	Collagen alpha-3(VI) chain	COL6A3	5	1.50812	0.659774	0.252555	1.5162	0.655793	0.21603	15.7048	7.40359e-05	17.235	3.30288e-05	0.994671	0.00807965
Q96EQ0	Small glutamine-rich tetratricopeptide repeat-containing protein beta	SGTB	7	0.705075	0.0286078	0.587393	0.739099	0.0664115	0.662129	29.5913	5.33445e-08	6.47086	0.0109657	0.953964	0.0340249
Q9Y3D9	28S ribosomal protein S23, mitochondrial	MRPS23	4	0.773792	0.0916755	0.650553	0.763798	0.0376056	0.629549	21.998	2.72932e-06	7.7104	0.00549037	1.01308	0.00999343
P15259	Phosphoglycerate mutase 2	PGAM2	51	1.99959	0.645977	0.302865	2.01456	0.522095	0.309279	60.5821	7.05717e-15	61.5989	4.21057e-15	0.992568	0.0149716
Q96S90	LysM and putative peptidoglycan-binding domain-containing protein 1	LYSMD1	2	0.897578	0.114832	0.550126	0.911461	0.0810374	0.618798	18.7859	1.46246e-05	10.6549	0.00109778	0.984768	0.0138836
P14415	Sodium/potassium-transporting ATPase subunit beta-2	ATP1B2	1	1.27845	0.0136382	0.541741	1.32728	0.0843843	0.541312	42.7946	6.0799e-11	35.6177	2.40093e-09	0.963208	0.048833
Q6F5E8	Leucine-rich repeat-containing protein 16C	RLTPR	6	0.769983	0.120648	0.697315	0.840199	0.0963094	0.881377	30.8509	2.78631e-08	7.63417	0.00572726	0.916429	0.0702164
A1Z1Q3	MACRO domain-containing protein 2	MACROD2	1	0.994226	0.0322278	0.913603	0.967819	0.0637335	0.793181	14.5701	0.000135037	14.6115	0.000132106	1.02728	0.0264062
Q9ULF5	Zinc transporter ZIP10	SLC39A10	6	0.903851	0.167843	0.732397	0.913364	0.0624921	0.87417	26.4424	2.71508e-07	15.0823	0.000102925	0.989585	0.00951292
P16070	CD44 antigen	CD44	5	1.93223	0.443375	0.415073	1.88499	0.388286	0.427256	73.8686	8.34956e-18	87.2085	9.76654e-21	1.02506	0.0472414
Q92876	Kallikrein-6	KLK6	3	1.3011	0.160068	0.554016	1.15702	0.221556	0.741118	10.5677	0.00115079	14.8123	0.000118761	1.12452	0.144075
O94772	Lymphocyte antigen 6H	LY6H	3	1.69063	0.0311414	0.563158	1.59048	0.201537	0.614625	17.1217	3.50589e-05	33.0764	8.86076e-09	1.06297	0.100155
P62861	40S ribosomal protein S30	FAU	4	0.774952	0.101585	0.694374	0.817295	0.0664936	0.711485	15.7962	7.05452e-05	14.063	0.000176792	0.948191	0.0423431
O15511	Actin-related protein 2/3 complex subunit 5	ARPC5	18	1.11143	0.0692914	0.819274	0.909836	0.250256	0.865112	13.2837	0.000267723	8.20123	0.00418621	1.22158	0.201599
P21926	CD9 antigen	CD9	18	2.76453	0.385472	0.295196	2.00464	0.995859	0.422847	102.225	4.95683e-24	64.1173	1.17228e-15	1.37907	0.75989
P61278	Somatostatin	SST	3	0.655854	0.103539	0.465794	0.626894	0.159014	0.436694	74.3774	6.4522e-18	58.1649	2.4104e-14	1.0462	0.02896
