# Supplementary material for: Gender differences in white matter pathology and mitochondrial dysfunction in Alzheimer’s disease with cerebrovascular disease
Source: Mol Brain. 2016 Mar 17;9:27. doi: 10.1186/s13041-016-0205-7 (PMC4794845; doi:10.1186/s13041-016-0205-7)
Supplement: Additional file 5: — Dataset containing the total number of proteins significantly modulated in the temporal lobe of AD+CVD patients compared to controls. (XLS 44 kb) [file 13041_2016_205_MOESM5_ESM.xls]

## Sheet: SD2
Accession	Name	GS	Peptides (99%)	116:114 Ratio	SD	iTRAQ P-Value	117:114 Ratio	SD	iTRAQ P-Value	G-Value 116:114	G-Test P-value 116:114	G-Value 117:114	G-Test P-value 117:114	Gender Ratio	Gender Difference
P11137	Microtubule-associated protein 2	MAP2	86	0.472572	0.0738841	0.702404	0.443953	0.0939713	<0.001	23.1056	1.53347e-06	15.7523	7.21983e-05	1.06446	0.0286184
P02768	Serum albumin	ALB	269	1.64206	0.116696	<0.001	1.90595	0.32746	<0.001	13.35	0.000258421	17.1126	3.52269e-05	0.861544	0.26389
P80723	Brain acid soluble protein 1	BASP1	57	0.481855	0.160983	0.0207246	1.01311	0.659894	0.577011	11.4741	0.000705729	33.6721	6.52295e-09	0.475618	0.531258
Q01082	Spectrin beta chain, brain 1	SPTBN1	145	1.62533	0.0714368	<0.001	2.52551	1.12283	<0.001	10.8815	0.000971304	51.3276	7.81683e-13	0.643566	0.90018
Q9BY11	Protein kinase C and casein kinase substrate in neurons protein 1	PACSIN1	134	0.569327	0.0389381	<0.001	0.725599	0.197837	0.0134244	20.5806	5.71724e-06	8.39852	0.00375527	0.784631	0.156272
Q16352	Alpha-internexin	INA	5188	1.32186	0.178238	0.0645457	1.90714	0.723546	<0.001	27.6992	1.41724e-07	22.9583	1.65552e-06	0.69311	0.585282
Q16143	Beta-synuclein	SNCB	162	0.5876	0.0760199	0.133425	0.416952	0.219751	0.00545694	20.7523	5.22694e-06	11.4855	0.000701419	1.40927	0.170648
P55072	Transitional endoplasmic reticulum ATPase	VCP	89	1.08007	0.109499	0.579248	0.647827	0.53157	0.00946633	6.0699	0.0137505	10.5316	0.00117352	1.66723	0.432248
Q9UPA5	Protein bassoon	BSN	58	0.6019	0.111682	0.0521117	0.616208	0.0364139	0.0384871	14.6833	0.000127169	11.9533	0.000545502	0.97678	0.0143081
Q09666	Neuroblast differentiation-associated protein AHNAK	AHNAK	56	1.38069	0.139568	0.127835	1.64991	0.333382	0.0133999	8.4217	0.00370769	12.4771	0.000411974	0.836826	0.269223
P12532	Creatine kinase U-type, mitochondrial	CKMT1A	147	0.591678	0.0143316	0.00329264	0.595244	0.00942853	0.00199285	12.8579	0.000336059	13.7849	0.000204975	0.994009	0.00356611
P12036	Neurofilament heavy polypeptide	NEFH	69	1.60121	0.0882557	0.00269786	2.72198	1.40216	<0.001	7.48146	0.00623375	69.8503	6.39817e-17	0.588254	1.12076
P00441	Superoxide dismutase [Cu-Zn]	SOD1	192	1.89509	0.267835	0.0736993	2.41052	0.728694	0.00706543	46.154	1.09312e-11	60.537	7.22085e-15	0.786176	0.515426
P02511	Alpha-crystallin B chain	CRYAB	70	2.00892	0.0901004	0.0017987	1.36214	0.799315	0.126311	17.863	2.37397e-05	6.79799	0.00912603	1.47483	0.646779
Q00610	Clathrin heavy chain 1	CLTC	47	0.879122	0.0161934	0.289505	0.282052	0.73163	<0.001	10.309	0.00132385	37.1186	1.11161e-09	3.11688	0.59707
P09543	2',3'-cyclic-nucleotide 3'-phosphodiesterase	CNP	36	5.22508	1.0401	<0.001	3.64694	2.08307	<0.001	31.1748	2.35811e-08	8.66827	0.00323799	1.43273	1.57814
P15104	Glutamine synthetase	GLUL	77	0.501426	0.0878051	0.00160772	1.10666	0.741321	0.219134	66.6271	3.28053e-16	10.8144	0.00100712	0.453101	0.605229
P30044	Peroxiredoxin-5, mitochondrial	PRDX5	160	0.592161	0.0664376	0.0668623	0.592762	0.0903895	0.0478274	11.2645	0.000790048	6.22875	0.0125692	0.998985	0.000601888
Q96GW7	Brevican core protein	BCAN	101	0.46382	0.0576397	0.0249109	1.03182	0.697079	0.719814	16.3714	5.2066e-05	7.4689	0.0062774	0.449515	0.568004
P38646	Stress-70 protein, mitochondrial	HSPA9	110	0.585066	0.0352391	0.0145031	0.74103	0.195837	0.13936	8.83548	0.0029543	7.9732	0.0047475	0.789531	0.155964
P00738	Haptoglobin	HP	292	2.55595	0.408759	<0.001	0.903958	2.02347	0.427328	63.9606	1.26932e-15	6.42187	0.0112723	2.82751	1.65199
O75947	ATP synthase subunit d, mitochondrial	ATP5H	81	0.601711	0.0427618	0.0100521	0.96467	0.447238	0.567373	78.6123	7.5577e-19	14.1039	0.000172987	0.623748	0.362959
P16152	Carbonyl reductase [NADPH] 1	CBR1	88	2.09216	0.132519	<0.001	0.887484	1.47572	0.576906	64.2345	1.10455e-15	7.613	0.00579489	2.35741	1.20468
P07339	Cathepsin D	CTSD	149	0.610978	0.0704844	0.053639	0.855937	0.303716	0.524848	42.3611	7.58838e-11	27.7394	1.38806e-07	0.713812	0.244959
P38606	V-type proton ATPase catalytic subunit A	ATP6V1A	42	1.50373	0.192311	0.060985	2.00471	0.656337	0.00179594	11.4625	0.000710141	47.3018	6.08566e-12	0.750097	0.500983
Q8N3V7	Synaptopodin	SYNPO	35	0.388618	0.123205	<0.001	0.272176	0.1454	<0.001	20.0633	7.49222e-06	19.9499	7.95002e-06	1.42782	0.116442
P62760	Visinin-like protein 1	VSNL1	24	0.517396	0.0297368	0.0218473	0.767559	0.313607	0.341177	120.407	5.15138e-28	57.2631	3.81237e-14	0.67408	0.250163
O43175	D-3-phosphoglycerate dehydrogenase	PHGDH	43	2.4546	0.514674	<0.001	2.6376	0.675383	<0.001	21.203	4.13118e-06	36.266	1.72138e-09	0.930619	0.183
P46459	Vesicle-fusing ATPase	NSF	1081	1.65992	0.0406848	0.0187582	2.08391	0.525289	<0.001	17.8685	2.36707e-05	46.1264	1.10866e-11	0.796541	0.42399
P13591	Neural cell adhesion molecule 1	NCAM1	14	1.31228	0.157018	0.219529	1.55537	0.394952	0.0349558	14.4157	0.000146579	14.2651	0.000158785	0.843708	0.243091
Q08495	Dematin	EPB49	28	0.731656	0.0336851	0.189886	0.613265	0.16523	0.0276875	20.1079	7.31937e-06	27.4405	1.62005e-07	1.19305	0.118391
P10909	Clusterin	CLU	54	1.48797	0.0942498	0.15608	1.71261	0.332098	0.0382256	35.1155	3.10718e-09	27.529	1.54758e-07	0.868833	0.224637
P20674	Cytochrome c oxidase subunit 5A, mitochondrial	COX5A	80	0.559805	0.00888895	0.0197012	0.852841	0.360307	0.412771	37.4765	9.25233e-10	9.33847	0.00224393	0.656401	0.293036
P14927	Cytochrome b-c1 complex subunit 7	UQCRB	118	0.532946	0.0056853	0.0159398	0.882662	0.431232	0.51616	51.2495	8.13405e-13	6.79611	0.00913566	0.603794	0.349716
P05091	Aldehyde dehydrogenase, mitochondrial	ALDH2	70	0.636958	0.0175981	0.0397805	0.777666	0.173839	0.212779	23.0709	1.56134e-06	10.422	0.00124522	0.819064	0.140708
P09471	Guanine nucleotide-binding protein G(o) subunit alpha	GNAO1	41	3.61339	2.75356	<0.001	3.92813	3.07257	<0.001	39.1407	3.94347e-10	32.7402	1.05334e-08	0.919877	0.314735
P54652	Heat shock-related 70 kDa protein 2	HSPA2	138	2.86981	0.33093	0.00437864	1.86774	1.2338	0.0448934	22.039	2.67169e-06	15.0241	0.000106149	1.53651	1.00207
P35232	Prohibitin	PHB	43	0.756181	0.100319	0.315493	0.546243	0.277386	0.0288229	11.5305	0.000684637	53.9118	2.09696e-13	1.38433	0.209937
P51991	Heterogeneous nuclear ribonucleoprotein A3	HNRNPA3	13	0.512861	0.0775497	0.0447958	0.5891	0.118969	0.0716094	67.1875	2.4688e-16	37.3795	9.72408e-10	0.870584	0.0762387
O15240	Neurosecretory protein VGF	VGF	20	0.420479	0.067173	0.0113748	0.362431	0.0883009	0.00986484	55.6851	8.50612e-14	63.906	1.305e-15	1.16016	0.0580483
P49419	Alpha-aminoadipic semialdehyde dehydrogenase	ALDH7A1	31	1.1819	0.0739805	0.278261	1.76114	0.716424	0.00642569	17.685	2.60679e-05	11.7411	0.000611352	0.671101	0.579239
Q9BQI5	SH3-containing GRB2-like protein 3-interacting protein 1	SGIP1	20	0.587136	0.0712156	0.04549	0.636308	0.162569	0.164624	25.3099	4.88207e-07	26.7877	2.27081e-07	0.922723	0.0491721
P00918	Carbonic anhydrase 2	CA2	32	1.58574	0.0629523	0.0144075	1.4833	0.155349	0.0213735	6.27823	0.012223	22.3936	2.22119e-06	1.06906	0.102435
Q9BW30	Tubulin polymerization-promoting protein family member 3	TPPP3	34	2.29154	0.225564	0.00360773	2.03482	0.337262	0.0137978	7.78949	0.00525511	6.25792	0.0123639	1.12616	0.256723
Q14204	Cytoplasmic dynein 1 heavy chain 1	DYNC1H1	10	2.68249	0.890046	0.00575866	3.26143	1.27014	0.00157457	6.55353	0.0104676	18.2323	1.95537e-05	0.822489	0.57894
P04792	Heat shock protein beta-1	HSPB1	58	1.59198	0.102463	0.0257971	2.37056	0.984991	<0.001	6.88205	0.00870657	79.0062	6.19164e-19	0.671563	0.778577
Q01469	Fatty acid-binding protein, epidermal	FABP5	20	1.55479	0.128652	0.101534	1.75455	0.301002	0.0411846	7.43352	0.006402	23.9475	9.89994e-07	0.886145	0.199765
P02671	Fibrinogen alpha chain	FGA	8	2.22413	0.400872	0.0426136	2.12403	0.401982	0.0298992	56.3741	5.9913e-14	53.2816	2.89007e-13	1.04713	0.100102
Q16718	NADH dehydrogenase [ubiquinone] 1 alpha subcomplex subunit 5	NDUFA5	50	0.548827	0.0664479	0.0346066	0.752285	0.25219	0.272969	119.05	1.02115e-27	52.4405	4.43494e-13	0.729546	0.203458
P48047	ATP synthase subunit O, mitochondrial	ATP5O	30	1.70798	0.0994087	0.0272738	0.971536	0.904829	0.691251	10.8435	0.000991446	9.82745	0.00171926	1.75802	0.736444
P51970	NADH dehydrogenase [ubiquinone] 1 alpha subcomplex subunit 8	NDUFA8	30	0.493883	0.0520268	0.00526007	0.70202	0.26943	0.16415	43.3855	4.49518e-11	11.8212	0.000585601	0.703517	0.208137
P53597	Succinyl-CoA ligase [ADP/GDP-forming] subunit alpha, mitochondrial	SUCLG1	38	0.77797	0.0348922	0.277594	0.55483	0.279064	0.0177748	46.0244	1.16789e-11	52.7628	3.76369e-13	1.40218	0.22314
Q9GZV7	Hyaluronan and proteoglycan link protein 2	HAPLN2	33	4.21805	0.367714	<0.001	3.24288	1.20247	0.00272955	31.5424	1.95136e-08	30.3108	3.68067e-08	1.30071	0.975171
P11177	Pyruvate dehydrogenase E1 component subunit beta, mitochondrial	PDHB	39	0.695736	0.0617133	0.0875497	0.595448	0.124601	0.0455367	19.1326	1.21943e-05	13.6556	0.000219586	1.16842	0.100288
Q8N6N7	Acyl-CoA-binding domain-containing protein 7	ACBD7	23	0.34209	0.0256763	0.0230038	0.545665	0.258828	0.112013	34.0069	5.49178e-09	9.08499	0.00257716	0.626923	0.203575
Q969P0	Immunoglobulin superfamily member 8	IGSF8	7	2.66011	0.210589	0.0311792	2.78696	0.543441	0.0515163	29.7786	4.84315e-08	89.7347	2.72342e-21	0.954485	0.12685
P02675	Fibrinogen beta chain	FGB	7	2.58219	0.352777	0.019738	2.22776	0.633685	0.0442224	24.215	8.61577e-07	25.2085	5.1455e-07	1.1591	0.354436
P02649	Apolipoprotein E	APOE	6	2.17911	0.177808	0.02764	1.39834	0.967955	0.279818	106.466	5.82936e-25	38.8941	4.47439e-10	1.55836	0.780774
P60201	Myelin proteolipid protein	PLP1	40	12.8134	2.6028	0.00240772	5.87464	8.57857	0.0138578	325.368	9.81068e-73	112.667	2.55209e-26	2.18114	6.93874
