# Supplementary material for: Gender differences in white matter pathology and mitochondrial dysfunction in Alzheimer’s disease with cerebrovascular disease
Source: Mol Brain. 2016 Mar 17;9:27. doi: 10.1186/s13041-016-0205-7 (PMC4794845; doi:10.1186/s13041-016-0205-7)
Supplement: Additional file 6: — Dataset containing the total number of proteins significantly modulated by the effect of gender in the temporal lobe of AD+CVD patients. (XLS 37 kb) [file 13041_2016_205_MOESM6_ESM.xls]

## Sheet: SD3
Accession	Name	GS	Peptides (99%)	116:114 Ratio	SD	iTRAQ P-Value	117:114 Ratio	SD	iTRAQ P-Value	G-Value 116:114	G-Test P-value 116:114	G-Value 117:114	G-Test P-value 117:114	Gender Ratio	Gender Difference
P02768	Serum albumin	ALB	269	1.64206	0.116696	<0.001	1.90595	0.32746	<0.001	13.35	0.000258421	17.1126	3.52269e-05	0.861544	0.26389
P80723	Brain acid soluble protein 1	BASP1	57	0.481855	0.160983	0.0207246	1.01311	0.659894	0.577011	11.4741	0.000705729	33.6721	6.52295e-09	0.475618	0.531258
Q01082	Spectrin beta chain, brain 1	SPTBN1	145	1.62533	0.0714368	<0.001	2.52551	1.12283	<0.001	10.8815	0.000971304	51.3276	7.81683e-13	0.643566	0.90018
Q16352	Alpha-internexin	INA	5188	1.32186	0.178238	0.0645457	1.90714	0.723546	<0.001	27.6992	1.41724e-07	22.9583	1.65552e-06	0.69311	0.585282
P55072	Transitional endoplasmic reticulum ATPase	VCP	89	1.08007	0.109499	0.579248	0.647827	0.53157	0.00946633	6.0699	0.0137505	10.5316	0.00117352	1.66723	0.432248
Q09666	Neuroblast differentiation-associated protein AHNAK	AHNAK	56	1.38069	0.139568	0.127835	1.64991	0.333382	0.0133999	8.4217	0.00370769	12.4771	0.000411974	0.836826	0.269223
P12036	Neurofilament heavy polypeptide	NEFH	69	1.60121	0.0882557	0.00269786	2.72198	1.40216	<0.001	7.48146	0.00623375	69.8503	6.39817e-17	0.588254	1.12076
P00441	Superoxide dismutase [Cu-Zn]	SOD1	192	1.89509	0.267835	0.0736993	2.41052	0.728694	0.00706543	46.154	1.09312e-11	60.537	7.22085e-15	0.786176	0.515426
P02511	Alpha-crystallin B chain	CRYAB	70	2.00892	0.0901004	0.0017987	1.36214	0.799315	0.126311	17.863	2.37397e-05	6.79799	0.00912603	1.47483	0.646779
Q00610	Clathrin heavy chain 1	CLTC	47	0.879122	0.0161934	0.289505	0.282052	0.73163	<0.001	10.309	0.00132385	37.1186	1.11161e-09	3.11688	0.59707
P09543	2',3'-cyclic-nucleotide 3'-phosphodiesterase	CNP	36	5.22508	1.0401	<0.001	3.64694	2.08307	<0.001	31.1748	2.35811e-08	8.66827	0.00323799	1.43273	1.57814
P15104	Glutamine synthetase	GLUL	77	0.501426	0.0878051	0.00160772	1.10666	0.741321	0.219134	66.6271	3.28053e-16	10.8144	0.00100712	0.453101	0.605229
Q96GW7	Brevican core protein	BCAN	101	0.46382	0.0576397	0.0249109	1.03182	0.697079	0.719814	16.3714	5.2066e-05	7.4689	0.0062774	0.449515	0.568004
P00738	Haptoglobin	HP	292	2.55595	0.408759	<0.001	0.903958	2.02347	0.427328	63.9606	1.26932e-15	6.42187	0.0112723	2.82751	1.65199
O75947	ATP synthase subunit d, mitochondrial	ATP5H	81	0.601711	0.0427618	0.0100521	0.96467	0.447238	0.567373	78.6123	7.5577e-19	14.1039	0.000172987	0.623748	0.362959
P16152	Carbonyl reductase [NADPH] 1	CBR1	88	2.09216	0.132519	<0.001	0.887484	1.47572	0.576906	64.2345	1.10455e-15	7.613	0.00579489	2.35741	1.20468
P07339	Cathepsin D	CTSD	149	0.610978	0.0704844	0.053639	0.855937	0.303716	0.524848	42.3611	7.58838e-11	27.7394	1.38806e-07	0.713812	0.244959
P38606	V-type proton ATPase catalytic subunit A	ATP6V1A	42	1.50373	0.192311	0.060985	2.00471	0.656337	0.00179594	11.4625	0.000710141	47.3018	6.08566e-12	0.750097	0.500983
P62760	Visinin-like protein 1	VSNL1	24	0.517396	0.0297368	0.0218473	0.767559	0.313607	0.341177	120.407	5.15138e-28	57.2631	3.81237e-14	0.67408	0.250163
P46459	Vesicle-fusing ATPase	NSF	1081	1.65992	0.0406848	0.0187582	2.08391	0.525289	<0.001	17.8685	2.36707e-05	46.1264	1.10866e-11	0.796541	0.42399
P13591	Neural cell adhesion molecule 1	NCAM1	14	1.31228	0.157018	0.219529	1.55537	0.394952	0.0349558	14.4157	0.000146579	14.2651	0.000158785	0.843708	0.243091
P10909	Clusterin	CLU	54	1.48797	0.0942498	0.15608	1.71261	0.332098	0.0382256	35.1155	3.10718e-09	27.529	1.54758e-07	0.868833	0.224637
P20674	Cytochrome c oxidase subunit 5A, mitochondrial	COX5A	80	0.559805	0.00888895	0.0197012	0.852841	0.360307	0.412771	37.4765	9.25233e-10	9.33847	0.00224393	0.656401	0.293036
P14927	Cytochrome b-c1 complex subunit 7	UQCRB	118	0.532946	0.0056853	0.0159398	0.882662	0.431232	0.51616	51.2495	8.13405e-13	6.79611	0.00913566	0.603794	0.349716
P09471	Guanine nucleotide-binding protein G(o) subunit alpha	GNAO1	41	3.61339	2.75356	<0.001	3.92813	3.07257	<0.001	39.1407	3.94347e-10	32.7402	1.05334e-08	0.919877	0.314735
P54652	Heat shock-related 70 kDa protein 2	HSPA2	138	2.86981	0.33093	0.00437864	1.86774	1.2338	0.0448934	22.039	2.67169e-06	15.0241	0.000106149	1.53651	1.00207
P49419	Alpha-aminoadipic semialdehyde dehydrogenase	ALDH7A1	31	1.1819	0.0739805	0.278261	1.76114	0.716424	0.00642569	17.685	2.60679e-05	11.7411	0.000611352	0.671101	0.579239
Q9BW30	Tubulin polymerization-promoting protein family member 3	TPPP3	34	2.29154	0.225564	0.00360773	2.03482	0.337262	0.0137978	7.78949	0.00525511	6.25792	0.0123639	1.12616	0.256723
Q14204	Cytoplasmic dynein 1 heavy chain 1	DYNC1H1	10	2.68249	0.890046	0.00575866	3.26143	1.27014	0.00157457	6.55353	0.0104676	18.2323	1.95537e-05	0.822489	0.57894
P04792	Heat shock protein beta-1	HSPB1	58	1.59198	0.102463	0.0257971	2.37056	0.984991	<0.001	6.88205	0.00870657	79.0062	6.19164e-19	0.671563	0.778577
Q16718	NADH dehydrogenase [ubiquinone] 1 alpha subcomplex subunit 5	NDUFA5	50	0.548827	0.0664479	0.0346066	0.752285	0.25219	0.272969	119.05	1.02115e-27	52.4405	4.43494e-13	0.729546	0.203458
P48047	ATP synthase subunit O, mitochondrial	ATP5O	30	1.70798	0.0994087	0.0272738	0.971536	0.904829	0.691251	10.8435	0.000991446	9.82745	0.00171926	1.75802	0.736444
P53597	Succinyl-CoA ligase [ADP/GDP-forming] subunit alpha, mitochondrial	SUCLG1	38	0.77797	0.0348922	0.277594	0.55483	0.279064	0.0177748	46.0244	1.16789e-11	52.7628	3.76369e-13	1.40218	0.22314
Q9GZV7	Hyaluronan and proteoglycan link protein 2	HAPLN2	33	4.21805	0.367714	<0.001	3.24288	1.20247	0.00272955	31.5424	1.95136e-08	30.3108	3.68067e-08	1.30071	0.975171
Q8N6N7	Acyl-CoA-binding domain-containing protein 7	ACBD7	23	0.34209	0.0256763	0.0230038	0.545665	0.258828	0.112013	34.0069	5.49178e-09	9.08499	0.00257716	0.626923	0.203575
P02675	Fibrinogen beta chain	FGB	7	2.58219	0.352777	0.019738	2.22776	0.633685	0.0442224	24.215	8.61577e-07	25.2085	5.1455e-07	1.1591	0.354436
P02649	Apolipoprotein E	APOE	6	2.17911	0.177808	0.02764	1.39834	0.967955	0.279818	106.466	5.82936e-25	38.8941	4.47439e-10	1.55836	0.780774
P60201	Myelin proteolipid protein	PLP1	40	12.8134	2.6028	0.00240772	5.87464	8.57857	0.0138578	325.368	9.81068e-73	112.667	2.55209e-26	2.18114	6.93874
